# Supplementary material for: Biochemical Identification and Clinical Description of Medetomidine Exposure in People Who Use Fentanyl in Philadelphia, PA
Source: Int J Mol Sci. 2025 Jul 13;26(14):6715. doi: 10.3390/ijms26146715 (PMC12295796; doi:10.3390/ijms26146715)
Supplement: Supplementary file 1 [file ijms-26-06715-s001.zip]

Archive with 1 entries (1 files):
- ijms-3723148-supplementary.xlsx
