# Supplementary material for: Biochemical Identification and Clinical Description of Medetomidine Exposure in People Who Use Fentanyl in Philadelphia, PA
Source: Int J Mol Sci. 2025 Jul 13;26(14):6715. doi: 10.3390/ijms26146715 (PMC12295796; doi:10.3390/ijms26146715)
Supplement: Supplementary file 1 [file ijms-26-06715-s001.zip › ijms-3723148-supplementary.xlsx]

## Sheet: Master Codebook
	WD/Intoxication	DOS	Specimen ID	Xylazine	3-OH-Medetomidine	Fentanyl	Norfentanyl	Xylazine Post-Glucuronidase	OH-Xylazine	3-OH-Medetomidine Post-Glucuronidase	Age	Gender (M=0, F=1)	Ethnicity (0 = NH, 1 = H)	Race (0 = W, 1 = B, 2 = H, 3= Othe/Other)	Max HR (WD) or Min HR (OD/Intox)	Max SBP (WD) or Min SBP (OD/Intox)	Max DBP (WD) or Min DBP (OD/Intox)	ED Dispo (DC=0, Admit = 1, AMA = 2)	Daily Use Volume (bags/day; bundle = 15 bags)	Daily Reported Benzo Volume (2mg Xanax Bars/Day)	Route of Use (snort, IVDU, smoke)	Hospital Dispo (0 = DC, 1 = PDD, 2 = Rehab/Detox, 3 = Law Enforcement, 4 = Death)	Hospital LOS (in Total Days)	'ICU' during visit (N=0, 1=1)	'Intubation' during visit (0= N, 1 = Y)	'Dexmedetomidine' Use	'Clonidine PO' use	'Clonidine Transdermal' Patch use	'NSTEMI'/'Troponin Elevation >53'	Encephalopathy as diagnosis or PRES	'Seizure' During Visit	Highest COWS Score Documented During Visit (NA = Discharged before Withdrawal Occurred, Not Recorded = Never Documented During Visit)	Fentanyl + UDS	Amphetamine	Benzodiazepine	Opiates	Barbituate	Cocaine	Cannabinoid	Methadone
1	Intoxication	2025-01-12	25C-012C1062	0	1709.1	1769	23943	12	0	2238.7	40	1	0	3	54	99	50	1	20	0	Injection	1	5	0	0	0	1	1	0	0	0	14	1	1	0	1	1	0	0	1
2	WD	2025-04-09	25M-100C0033	0	1230	97	1734	29	0	1810	37	0	1	1	128	184	123	1	30	0	Injection	3	6	1	0	1	1	1	1	1	0	23	1	0	0	1	0	1	0	0
1	Intoxication *Pair 2*	2024-12-16	24C-351H1002	0	1069.9	1446	20029	69	99	1240.9	64	0	0	0	58	93	54	1	8	0	Insufflation	0	13	1	1	1	1	1	0	0	0	47	1	1	1	1	0	0	0	1
2	Intoxication	2025-01-26	25C-026C1040	55	623.5	3301	18562	84	11	963.6	36	1	0	0	58	102	58	1	30	2	Injection	0	16	0	0	0	1	1	0	0	0	9	1	1	0	0	0	0	0	0
3	Intoxication	2024-12-18	24C-353C1791	0	646.7	2125	15470	22	0	918.8	26	1	0	0	56	102	56	1	30	0	Injection	0	13	1	0	1	1	1	0	0	1	25	1	1	1	0	0	0	0	0
4	WD	2025-03-31	25C-090C0892	0	642	104	1733	11	0	858	43	0	0	1	138	215	110	1	Not Recorded	Not Recorded	Insufflation	2	4	0	0	0	1	1	0	1	0	24	1	1	0	0	0	1	0	0
5	WD	2025-02-13	25M-044C0128	620	301.6	345	2477	779	57	857.1	41	0	0	0	112	195	94	1	45	0	Insufflation	2	13	1	0	1	1	0	0	0	0	15	1	0	1	1	0	1	0	0
6	WD	2025-02-04	25M-035C0327	789	122.9	202	1235	809	216	510.1	38	0	1	0	119	165	98	1	5	0	Insufflation	0	7	0	0	0	1	0	0	0	0	29	1	0	0	1	0	1	0	0
7	WD *Pair 2*	2024-12-17	24C-352C0392	0	106.2	425	3514	21	0	501.6	64	0	0	0	204	221	137	1	8	0	Insufflation	0	12	1	1	1	1	1	0	0	0	26	1	1	1	1	0	0	0	1
8	Intoxication	2025-02-11	25C-042C0481	21	498.3	476	3862	26	0	498.3	38	0	0	0	56	92	55	1	25	0	Injection	0	15	0	0	1	1	1	1	1	0	34	1	0	0	0	1	0	0	0
9	WD	2025-02-08	25M-039C0267	2627	204.6	323	4250	2658	351	489.6	43	0	0	0	135	197	120	1	5	0	Insufflation	2	6	0	0	0	1	1	0	0	0	21	1	0	0	1	0	1	0	0
10	Intoxication	2025-01-12	25C-013C0076	8	238.3	767	2345	118	17	436.8	36	1	1	2	68	79	34	1	40	0	Injection	1	3	0	0	0	1	0	0	0	0	11	1	1	0	0	0	1	0	0
11	WD	2025-01-28	25C-028C1212	11	71.6	123	2065	15	0	309	41	1	0	0	159	243	130	1	15	0	Insufflation	2	7	0	0	1	1	1	0	0	0	25	1	1	1	0	0	1	0	0
12	Intoxication	2025-01-12	25C-012C0194	0	218.6	127	2172	7	0	290.2	37	1	0	0	53	129	60	1	15	0	Injection, smoke	0	15	0	0	0	1	1	0	1	0	9	1	0	0	0	0	1	0	0
13	WD	2025-02-10	25M-040C0174	1354	75.5	824	2618	1536	96	248.4	38	0	0	1	127	160	105	1	15	0	Insufflation	0	6	0	0	0	1	0	0	0	0	18	1	0	0	1	0	0	0	1
14	WD	2025-04-02	25C-092C1704	0	158	301	1716	17	0	231	29	0	0	0	145	194	99	1	6	0	Injection	1	3	1	0	1	1	1	0	1	0	28	1	0	0	0	0	1	1	1
15	WD	2025-01-20	25C-020C0864	47	117.1	102	1599	52	0	201.7	46	0	1	2	107	171	105	1	2	0	Insufflation	0	8	1	0	1	1	1	1	1	0	27	1	0	0	0	0	1	0	0
16	Intoxication (but UDS obtained late)	2025-02-06	25M-037C0199	878	80.5	1951	984	845	46	194.9	39	0	0	0	43	76	38	1	5	0	Injection	0	24	1	1	1	1	1	0	0	0	23	1	0	0	0	0	1	0	0
17	WD	2025-02-05	25M-037C0190	1706	103.4	188	701	2454	187	194	40	0	0	0	114	188	112	1	7	0	Insufflation	0	7	1	0	1	1	1	0	0	0	22	1	0	1	1	0	1	0	1
18	WD	2025-04-02	25C-092C1325	0	93	273	4253	30	0	187	60	0	1	0	134	204	120	1	15	4	Insufflation	3	9	1	0	1	1	1	1	1	0	32	1	0	1	0	0	1	0	0
19	Intoxication *Pair 1*	2025-02-07	25C-038C1474	7	144.2	197	1131	8	0	153.5	59	1	0	0	48	132	61	1	1	2	Injection, Insufflation	2	7	0	0	0	1	0	0	0	0	15	1	0	1	0	0	0	0	1
20	WD	2025-01-12	25C-013C0511	7	48.6	1504	7063	90	0	148.5	48	1	0	0	94	210	127	1	15	2	Insufflation	2	12	0	0	0	1	1	0	0	0	28	1	1	0	0	0	1	0	0
21	WD	2025-02-08	25C-039C0725	7	91.3	705	3118	8	0	141.3	30	0	0	0	163	174	145	1	20	0	Insufflation	1	1	0	0	0	0	1	1	1	0	31	1	0	0	1	0	0	0	0
22	WD	2025-02-10	25C-041C1303	6	55.7	85	901	6	0	118.3	41	1	0	0	137	208	136	1	8	1	Injection	0	11	1	0	1	1	1	0	0	0	27	1	0	0	0	0	0	0	1
23	WD	2025-02-08	25M-039C0237	0	95.5	423	10196	0	8	111.7	33	1	0	0	109	154	94	1	15	0	Insufflation	1	2	0	0	0	0	1	0	0	0	14	1	1	1	1	0	0	1	1
24	WD	2025-02-03	25C-034C1081	0	78.2	10	379	0	0	90.7	42	0	0	0	98	243	138	1	10	0	Injection	0	5	0	0	0	1	1	0	0	0	26	1	0	0	0	0	1	0	0
25	WD	2025-02-10	25M-041C0210	1915	9.8	3178	3713	1964	93	69.3	41	0	0	0	132	137	85	1	3	0	Insufflation, smoke	1	2	1	0	0	1	0	0	0	0	17	1	0	0	1	0	1	0	0
26	WD	2025-02-01	25C-033C0008	0	47.9	0	541	0	0	66.7	36	0	0	0	142	255	138	1	30	2	Insufflation	2	11	1	0	1	1	1	0	0	0	21	1	0	0	0	0	0	0	0
27	WD	2025-02-11	25C-042C0587	77	29.3	378	2175	104	0	61.5	27	0	1	2	130	167	88	1	6	0	Insufflation	1	1	0	0	0	1	1	0	0	0	18	1	0	0	0	0	0	0	0
28	WD	2025-04-01	25C-091C1680	0	34	116	702	1	0	60	28	0	1	1	143	189	119	1	8	0	Insufflation	2	8	1	0	1	1	1	1	1	0	21	1	0	0	1	0	1	0	0
29	Intoxication (but UDS obtained late)	2025-02-08	25M-039C0186	0	38.5	15	467	0	0	49.5	53	0	0	0	46	102	58	1	1	0	Injection	1	4	0	0	0	1	1	0	0	0	10	1	1	0	0	0	1	0	1
30	WD	2025-02-06	25C-037C0935	0	5.8	0	718	0	0	39.9	35	0	0	0	134	226	120	1	30	0	injection	1	3	1	0	1	1	1	1	0	0	23	1	1	0	0	0	1	0	0
31	WD	2025-01-16	25C-016C1560	0	19	10	1465	0	0	38.3	32	0	0	0	163	168	89	1	15	0	Injection	1	1	0	0	0	0	1	0	0	0	20	1	1	0	0	0	0	0	0
32	WD	2025-01-24	25C-025C0364	0	14.8	0	306	0	0	30.4	25	0	1	2	128	175	110	1	6	0	Injection	1	4	0	0	0	1	0	0	0	0	26	1	0	0	0	0	1	0	0
33	Intoxication (but UDS obtained late)	2024-12-18	24C-353C1773	0	10.9	202	1434	49	0	23.4	53	0	0	0	70	108	50	1	8	0	Injection	0	15	0	0	1	1	1	0	0	0 (listed in PMH)	16	1	0	0	0	0	1	1	0
34	WD	2025-01-22	25C-023C0681	0	20.9	0	14	0	0	22.7	32	0	1	2	112	185	121	1	5	0	injection	1	1	0	0	0	1	1	1	1	0	35	1	1	1	0	0	1	0	0
35	WD	2025-01-23	25C-023C0447	11	8.7	0	122	11	0	21.8	39	0	0	0	138	209	118	1	45	0	Injection	1	5	0	0	1	1	1	0	0	0	11	1	1	0	0	0	0	0	0
36	WD	2025-02-03	25C-034C1244	97	10.9	54	649	100	0	18.7	46	1	0	0	136	191	107	1	20	2	smoke	2	29	0	0	0	1	0	0	0	0	15	1	1	0	0	0	0	0	0
37	WD	2025-02-07	25C-038C1050	145	0	294	3881	146	0	16.9	39	1	0	0	170	176	101	1	20	0	Injection	0	19	0	0	0	1	0	0	0	0	29	1	0	1	0	0	1	0	0
38	WD	2025-01-23	25C-023C1576	11	0	14	764	11	0	15.5	42	1	0	1	102	239	124	1	Not Recorded	Not Recorded	Insufflation, smoke	1	12	0	0	1	1	1	0	0	0	27	1	1	0	1	0	0	1	1
39	Intoxication (but UDS obtained late)	2025-01-13	25C-013C1243	0	7.2	0	141	0	0	15.1	33	1	0	0	50	65	30	1	15	0	Injection, smoke	1	5	0	0	0	1	0	0	0	0	14	1	1	0	0	0	0	0	1
40	WD	2025-01-31	25C-032C0379	0	0	0	379	0	0	14.3	45	0	0	0	140	228	130	1	4	0	Injection	3	14	0	0	1	1	1	0	1	0	13	1	0	0	0	0	0	0	0
41	WD	2025-02-07	25M-039C0042	29	5.6	19	1025	36	0	14.1	40	0	0	0	106	202	104	1	27	0	injection	1	3	0	0	0	1	0	0	0	0	17	1	0	0	0	0	1	0	1
42	Intoxication (but UDS obtained late)	2024-12-25	24M-360C0096	0	8.6	0	9	0	0	13.1	65	1	0	0	53	66	34	0	1	0	Insufflation	0	2	0	0	0	0	0	0	1	0	NA	1	0	1	0	0	1	0	0
43	WD	2025-02-11	25C-042C0465	78	0	0	160	85	0	11.1	35	0	0	0	108	201	93	1	15	0	Injection	1	1	0	0	0	1	1	0	0	0	19	1	0	0	0	0	1	0	0
44	WD *Pair 1*	2025-02-09	25C-040C0881	0	7.2	0	330	0	0	10.2	59	1	0	0	120	194	103	1	1	0	Injection, Insufflation	2	7	0	0	0	1	0	0	0	0	27	1	0	1	0	0	0	0	1
45	WD	2025-02-12	25C-043C0272	6	0	64	1780	6	0	9.9	60	0	0	0	87	232	129	1	4	0	Not Recorded	0	7	0	0	0	1	1	1	1	0	28	1	0	1	1	0	0	0	1
46	WD	2025-02-07	25C-039C0720	0	0	19	1445	0	0	8.6	34	1	0	0	169	189	142	1	15	0	Insufflation, smoke	1	3	1	0	1	1	1	0	0	0	22	1	1	1	1	0	1	0	0
47	WD	2025-02-03	25C-034C0387	0	0	24	555	0	0	8.4	45	0	0	3	105	173	119	1	10	0	Injection	2	4	0	0	0	1	0	0	0	0	32	1	0	1	0	0	1	0	0
48	WD	2025-01-29	25C-029C1708	0	0	0	277	0	0	7.7	49	1	0	1	110	264	136	0	9	0	Insufflation	0	1	0	0	0	1	0	0	0	0	Not Recorded	1	0	0	0	0	1	0	1
49	WD	2025-01-31	25C-031C0974	7	0	0	120	10	0	4.7	39	0	0	0	118	182	103	1	45	0	Injection	1	1.5	0	0	0	1	1	0	0	0	16	1	0	1	1	0	1	0	0
50	WD	2025-01-27	25M-027C0302	15	0	137	506	17	0	3.8	43	0	0	0	125	195	99	1	8	0	Insufflation	2	22	0	1	0	1	1	0	0	0	15	1	0	0	1	0	1	0	0
51	WD	2025-01-25	25M-026C0027	31	0	0	31	36	0	3.3	46	1	0	1	119	253	126	1	8	0	Insufflation	1	4	1	0	1	1	1	0	1	0	34	1	0	1	1	0	1	0	0
52	WD	2025-02-10	25C-041C1202	0	0	6	33	0	0	3.1	53	0	0	0	117	203	124	1	5	0	Injection	1	3	0	0	0	1	1	1	0	0	26	1	1	0	0	0	0	1	0
53	WD	2025-01-14	25C-043C0796	0	0	0	77	0	0	3.1	25	1	0	1	141	226	144	1	5	0	injection	0	13	0	0	0	1	1	0	1	0	31	1	0	0	0	0	1	0	1
54	WD	2025-01-30	25C-030C1678	0	0	20	468	0	0	2.9	39	1	0	3	113	202	95	1	Not Recorded	Not Recorded	Not Recorded	0	14	0	0	0	1	0	1	0	0	19	1	0	1	1	0	0	0	1
55	WD	2025-02-02	25C-033C1058	7	0	0	55	10	0	1.4	42	0	0	0	89	186	112	1	6	0	Smoke	0	3	0	0	0	1	1	0	0	0	18	1	0	0	0	0	0	0	0
56	WD	2025-01-30	25M-031C0006	73	0	0	46	82	0	1.3	37	0	0	0	125	163	115	1	3	0	Insufflation	1	29	0	1	0	1	0	0	0	0	16	1	1	0	1	0	0	1	0
57	WD	2024-09-02									37	1	0	1	145	189	109	1	15	2	Not Recorded	1	4	1	1	1	1	0	0	0	0	26	1	1	0	1	0	1	0	0
58	WD	2024-09-06									35	0	0	0	132	202	100	1	12	0	Injection	1	2	1	0	1	0	0	0	0	0	28	1	0	0	0	0	0	0	0
59	WD	2024-09-08									35	0	0	0	183	184	147	1	50	0	Insufflation	0	8	1	0	1	1	1	0	0	0	33	1	0	1	1	0	0	0	0
60	WD	2024-09-27									49	0	0	1	135	178	128	1	Not Recorded	Not Recorded	Not Recorded	3	8	1	0	1	0	1	0	0	0	31	1	0	0	0	0	1	0	0
61	WD	2024-10-05									33	0	0	0	112	188	100	1	45	0	Injection	3	10	1	0	1	1	0	0	0	0	26	1	0	1	0	0	1	0	0
62	WD	2024-10-07									44	0	0	0	155	164	103	1	Not Recorded	Not Recorded	Not Recorded	3	7	1	1	1	0	0	0	0	0	25	1	1	1	0	0	1	0	0
63	WD	2024-10-08									28	0	1	0	135	172	95	1	10	0	Injection	1	6	1	1	1	0	0	0	0	0	19	1	0	0	0	1	1	0	0
64	WD	2024-10-08									55	0	0	0	123	183	109	1	15	0	Injection	1	1	1	0	1	0	0	1	1	0	19	1	0	0	0	0	1	0	0
65	WD	2024-10-15									40	1	0	0	162	168	108	1	Not Recorded	Not Recorded	Not Recorded	1	4	1	1	1	0	0	0	1	0	23	1	0	1	0	1	1	0	0
66	WD	2024-11-10									31	0	0	0	126	182	106	1	20	0	Injection	3	11	1	0	1	1	1	1	1	0	22	1	1	1	1	0	0	0	1
67	WD	2024-11-13									36	0	0	0	145	238	127	1	8	0	Injection	0	7	1	0	1	1	1	0	1	0	24	1	0	0	1	0	0	1	0
68	WD	2024-11-18									36	0	0	0	170	200	111	1	25	2	Injection	0	7	1	0	1	1	1	0	1	1	28	1	0	1	0	1	0	0	0
69	WD	2024-11-19									41	0	0	0	181	174	124	1	10	0	Insufflation	2	6	1	0	1	1	1	1	0	0	23	1	0	0	1	0	0	0	0
70	WD	2024-11-22									31	0	1	2	162	190	132	1	30	0	Injection	3	10	1	0	1	1	1	1	1	0	35	Not Recorded	Not Recorded	Not Recorded	Not Recorded	Not Recorded	Not Recorded	Not Recorded	Not Recorded
71	WD	2024-11-25									38	1	0	0	144	202	128	1	Not Recorded	Not Recorded	Injection	0	4	1	0	1	1	1	0	1	0	31	1	0	1	0	0	0	0	0
72	WD	2024-11-27									43	0	0	0	152	198	109	1	8	0	Injection	3	11	1	0	1	1	1	1	1	0	27	1	0	1	0	0	1	0	0
73	WD	2024-11-28									46	0	1	2	140	217	127	1	12	1	Injection	2	12	1	1	1	1	1	0	1	1	20	1	0	0	0	0	1	0	0
74	WD	2024-11-30									35	0	0	0	169	168	103	1	15	2	Smoke	0	6	1	1	1	1	1	0	0	1	34	1	0	1	0	1	1	0	0
75	WD	2024-12-01									31	0	0	1	139	206	112	1	30	0	Injection	2	5	1	0	1	1	1	0	0	0	27	1	0	1	1	0	1	0	0
76	WD	2024-12-05									46	0	0	1	118	266	135	1	2	0	Injection	3	12	1	0	1	1	1	0	0	0	22	1	0	0	0	0	1	0	0
77	WD	2024-12-10									48	0	0	0	145	184	103	1	30	2	Injection	2	8	1	0	0	1	1	0	0	0	28	1	0	0	0	0	0	0	1
78	WD	2024-12-11									40	1	0	0	147	195	133	1	30	0	Injection	1	13	1	0	1	1	1	0	0	0	24	1	1	0	0	0	1	0	0
79	WD	2024-12-12									39	0	0	0	104	199	109	1	15	0	Injection	0	6	1	0	1	1	1	0	0	0	23	1	0	0	0	0	1	0	0
80	WD	2024-12-15									30	1	0	0	150	209	148	1	45	16	Injection	3	9	1	0	1	1	1	0	1	0	32	1	0	1	1	0	1	0	0
81	WD	2024-12-16									64	0	0	0	204	221	137	1	8	0	Insufflation	0	12	1	1	1	1	1	0	0	0	26	1	1	1	1	0	0	0	1
82	WD	2024-12-16									36	0	0	0	115	200	131	1	36	0	Smoke	2	9	1	0	1	1	1	0	0	0	34	1	0	0	0	0	1	0	0
83	WD	2024-12-17									23	1	0	0	115	146	78	1	30	0	Insufflation	2	5	0	0	1	0	1	0	0	0	25	1	0	0	1	0	0	1	0
84	WD	2024-12-18									29	0	0	0	142	167	102	1	20	2	Insufflation	0	5	1	0	1	1	1	0	0	1	28	1	1	1	1	0	0	1	0
85	WD	2024-12-18									53	0	0	0	102	210	149	1	8	0	Injection	0	15	0	0	1	1	1	0	1	0	16	1	0	0	1	0	1	1	0
86	WD	2024-12-20									27	0	0	0	160	201	115	1	15	4	Injection	3	7	1	0	1	1	1	0	0	1	20	1	1	1	0	1	1	1	0
87	WD	2024-12-21									48	0	1	0	156	186	98	1	3	0	Insufflation	1	1	1	0	1	1	1	0	0	0	23	1	0	0	1	0	0	0	0
88	WD	2024-12-21									33	0	0	0	143	219	136	1	30	0	Injection	2	6	1	0	1	1	1	0	0	0	30	1	0	0	0	0	1	1	0
89	WD	2024-12-22									35	0	0	0	144	224	116	1	45	0	Insufflation	1	1	1	0	1	1	1	0	0	0	33	1	0	1	1	1	0	0	0
90	WD	2024-12-23									37	1	0	0	166	157	104	1	8	0	Injection	1	1	0	0	1	1	1	0	0	0	19	1	0	0	1	0	1	0	0
91	WD	2024-12-26									39	0	0	0	132	212	116	1	30	0	Injection	2	7	1	0	1	1	1	0	0	0	12	1	1	0	0	0	1	0	0
92	WD	2024-12-28									35	0	0	0	150	201	110	1	45	0	Insufflation	0	1	1	0	1	0	1	0	0	0	23	Not Recorded	Not Recorded	Not Recorded	Not Recorded	Not Recorded	Not Recorded	Not Recorded	Not Recorded
93	WD	2024-12-28									42	0	0	0	131	171	123	1	8	0	Injection	3	4	1	0	1	1	1	0	1	0	22	1	0	0	0	0	0	0	0
94	WD	2025-01-02									43	0	0	0	158	214	124	1	20	0	Injection	2	11	1	0	1	1	1	0	1	0	33	1	1	1	1	0	0	1	1
95	WD	2025-01-02									55	0	0	0	133	210	103	1				1	2	1	0	1	1	1	1	1	0	32	1	0	0	1	0	1	0	0
96	WD	2025-01-10									28	0	1	0	122	184	116	1	15	0	smoke	1	0	1	0	1	1	1	0	0	0	35	1	1	1	1	0	1	0	1
97	WD	2025-01-12									40	0	0	0	126	211	103	1	8	0	Injection	1	8	1	0	1	0	1	0	0	0	23	1	1	0	0	0	1	1	0
98	WD	2025-01-13									36	1	1	2	155	160	84	1	45	0	Injection	1	2	0	0	0	1	0	0	0	0	15	1	1	0	0	0	1	0	0
99	WD	2025-01-14									25	1	0	1	155	229	151	1	5	0	Injection	0	12	0	0	0	1	1	0	1	0	9	1	0	0	0	0	1	0	1
100	WD	2025-01-15									37	1	0	0	154	218	100	1	30	0	Injection	2	14	1	0	1	1	1	0	1	0	23	1	1	1	1	0	1	0	0
101	WD	2025-01-16									32	0	0	0	163	168	89	1	15	0	Injection	1	0	0	0	0	0	1	0	0	0	20	1	1	0	1	0	0	0	0
